# Supplementary material for: Single-cell RNA sequencing analysis of lung cells in COVID-19 patients with diabetes, hypertension, and comorbid diabetes-hypertension
Source: Front Endocrinol (Lausanne). 2023 Dec 8;14:1258646. doi: 10.3389/fendo.2023.1258646 (PMC10748394; doi:10.3389/fendo.2023.1258646)
Supplement: Supplementary file 1 [file Table_1.xlsx]

## Sheet: Sheet1
Sample	Group	GEO
D032	con	GSE161382
D046	con	GSE161382
D122	con	GSE161382
D139	con	GSE161382
D175	con	GSE161382
D231	con	GSE161382
pbmc.e11	con	GSE171668
pbmc.e20	con	GSE171668
pbmc.e29	con	GSE171668
pbmc.e5	con	GSE163919
L22cov	diabets	GSE171524
L03cov	HyperDiabetes	GSE171524
L04cov	HyperDiabetes	GSE171524
L04covaddon	HyperDiabetes	GSE171524
L05cov	HyperDiabetes	GSE171524
L06cov	HyperDiabetes	GSE171524
L09cov	HyperDiabetes	GSE171524
L11cov	HyperDiabetes	GSE171524
L12cov	HyperDiabetes	GSE171524
L18cov	HyperDiabetes	GSE171524
pbmc.e10	HyperDiabetes	GSE171668
pbmc.e14	HyperDiabetes	GSE171668
pbmc.e17	HyperDiabetes	GSE171668
pbmc.e18	HyperDiabetes	GSE171668
pbmc.e19	HyperDiabetes	GSE171668
pbmc.e21	HyperDiabetes	GSE171668
pbmc.e30	HyperDiabetes	GSE171668
pbmc.e31	HyperDiabetes	GSE171668
pbmc.e33	HyperDiabetes	GSE171668
pbmc.e6	HyperDiabetes	GSE171668
pbmc.e7	HyperDiabetes	GSE171668
pbmc.e8	HyperDiabetes	GSE171668
pbmc.e9	HyperDiabetes	GSE171668
L01cov	Hypertension	GSE171524
L07cov	Hypertension	GSE171524
L08cov	Hypertension	GSE171524
L10cov	Hypertension	GSE171524
L13cov	Hypertension	GSE171524
L15cov	Hypertension	GSE171524
L16cov	Hypertension	GSE171524
L17cov	Hypertension	GSE171524
L19cov	Hypertension	GSE171524
L21cov	Hypertension	GSE171524
pbmc.e1	Hypertension	GSE149878
pbmc.e12	Hypertension	GSE171668
pbmc.e15	Hypertension	GSE171668
pbmc.e2	Hypertension	GSE149878
pbmc.e23	Hypertension	GSE171668
pbmc.e24	Hypertension	GSE171668
pbmc.e26	Hypertension	GSE171668
pbmc.e27	Hypertension	GSE171668
pbmc.e28	Hypertension	GSE171668
pbmc.e3	Hypertension	GSE149878
pbmc.e32	Hypertension	GSE171668
pbmce4	Hypertension	GSE149878

## Sheet: Sheet2
L01cov	0	7	0	3	GSE171524		D032	0	0.2	0	0	GSE161382
L03cov	0	7	1	0	GSE171524		D046	0	0.2	0	0	GSE161382
L04cov	1	NA	0	NA	GSE171524		D062	0	f	0	3	GSE161382
L04covaddon	1	NA	0	NA	GSE171524		D088	1	f	0	3	GSE161382
L05cov	1	7	0	3	GSE171524		D122	0	3	0	3	GSE161382
L06cov	1	8	0	3	GSE171524		D139	1	0.2	0	0	GSE161382
L07cov	0	8	0	3	GSE171524		D150	0	f	0	0	GSE161382
L08cov	0	8	0	3	GSE171524		D175	1	2	0	0	GSE161382
L09cov	0	7	1	3	GSE171524		D231	1	3	0	1	GSE161382
L10cov	0	8	0	NA	GSE171524
L11cov	0	7	0	3	GSE171524
L12cov	1	8	1	3	GSE171524
L13cov	0	6	0	3	GSE171524
L15cov	0	6	0	3	GSE171524
L16cov	1	7	0	3	GSE171524
L17cov	0	6	1	3	GSE171524
L18cov	0	7	1	3	GSE171524
L19cov	1	6	0	NA	GSE171524
L21cov	1	6	0	NA	GSE171524
L22cov	0	5	0	3	GSE171524
pbmc.e1	0	6	0	2	GSE149878
pbmc.e10	0	3	0	1	GSE171668
pbmc.e11	0	4	0	3	GSE171668
pbmc.e12	1	8	0	1	GSE171668
pbmc.e14	0	6	1	0	GSE171668
pbmc.e15	0	8	1	0	GSE171668
pbmc.e17	0	6	1	1	GSE171668
pbmc.e18	0	6	1	1	GSE171668
pbmc.e19	0	6	1	1	GSE171668
pbmc.e2	0	6	0	2	GSE149878
pbmc.e20	0	5	1	0	GSE171668
pbmc.e21	0	7	1	0	GSE171668
pbmc.e23	0	4	0	0	GSE171668
pbmc.e24	0	4	0	0	GSE171668
pbmc.e26	0	4	0	0	GSE171668
pbmc.e27	0	4	0	0	GSE171668
pbmc.e28	0	4	0	0	GSE171668
pbmc.e29	0	8	0	1	GSE171668
pbmc.e3	0	6	0	2	GSE149878
pbmc.e30	1	8	1	1	GSE171668
pbmc.e31	1	5	0	3	GSE171668
pbmc.e32	1	7	1	1	GSE171668
pbmc.e33	0	7	0	0	GSE171668
pbmc.e5	0	5	0	3	GSE163919
pbmc.e6	1	6	0	3	GSE171668
pbmc.e7	0	6	0	3	GSE171668
pbmc.e8	0	3	0	1	GSE171668
pbmc.e9	0	3	0	1	GSE171668
pbmce4	0	6	0	2	GSE149878
