# Supplementary material for: Single-cell RNA sequencing analysis of lung cells in COVID-19 patients with diabetes, hypertension, and comorbid diabetes-hypertension
Source: Front Endocrinol (Lausanne). 2023 Dec 8;14:1258646. doi: 10.3389/fendo.2023.1258646 (PMC10748394; doi:10.3389/fendo.2023.1258646)
Supplement: Supplementary file 2 [file Table_2.xlsx]

## Sheet: Sheet1
scRNA-Seq dataset origins.
human
	GEO accession	Condition(Number of samples)							Cells	Platform	GEO URL
		Control	IPF	SSc	cHP	Myositis	NSIP	Sarcoidosis
	GSE132771	3	5						Whole lung	10X Genomics	https://www.ncbi.nlm.nih.gov/gds/?term=GSE132771
	GSE135893	12	21		3		4	3	Whole lung	10X Genomics	https://www.ncbi.nlm.nih.gov/gds/?term=GSE135893
	GSE122960	8	4	2	1	1			Whole lung	10X Genomics	https://www.ncbi.nlm.nih.gov/gds/?term=GSE122960
	GSE128033	7	8						Whole lung	10X Genomics	https://www.ncbi.nlm.nih.gov/gds/?term=GSE128033
	GSE128169	6		10					Whole lung	10X Genomics	https://www.ncbi.nlm.nih.gov/gds/?term=GSE128169
	GSE136831	38	45						Whole lung	10X Genomics	https://www.ncbi.nlm.nih.gov/gds/?term=GSE136831
	GSE159354	3	4	3					Whole lung	10X Genomics	https://www.ncbi.nlm.nih.gov/gds/?term=GSE159354
